# Supplementary material for: Viruses of Eukaryotic Algae: Diversity, Methods for Detection, and Future Directions
Source: Viruses. 2018 Sep 11;10(9):487. doi: 10.3390/v10090487 (PMC6165237; doi:10.3390/v10090487)
Supplement: Supplementary file 1 [file viruses-10-00487-s001.zip]

Archive with 4 entries (3 files):
- 5-viruses-347578-supplymentary material/
- 5-viruses-347578-supplymentary material/4-viruses-347578-supplymentary.docx
- 5-viruses-347578-supplymentary material/polB.fasta
- 5-viruses-347578-supplymentary material/rdrp.fasta
