# Supplementary material for: Viruses of Eukaryotic Algae: Diversity, Methods for Detection, and Future Directions
Source: Viruses. 2018 Sep 11;10(9):487. doi: 10.3390/v10090487 (PMC6165237; doi:10.3390/v10090487)
Supplement: Supplementary file 1 [file viruses-10-00487-s001.zip › 5-viruses-347578-supplymentary material/polB.fasta]

>YP_009052217.1_Aureococcus_anophagefferens_virus
MASFQIYDWFPQDELINEDEDSDNEVSEKQNYVIHLFGVNKDGKNVHCKVKDFTPYFYIELPENWKKSWTSLFMEKLKDSLPKSIQDEFVCDERQINRAVKLKYKFRNYQWKTPKKFMQLVFKSESAARFLYYKLKKPFSFTTARLLKHNFPIYEKNVLPVLRFIHLRKIQPSSWIRLENYKQIDSKLAESKFEINYEVNWRNVFPDEVDGSASIKIASFDIECDSSHGDFPVAKKDYQKLASNIYEEYLRLLRNNKKVNPTLVKQWINCAFRDITNEKYDDSMKSSIQTIYLKNKTHFKTITEEEIEKLSMKILGILIKKMKGKETIESINNILNDNLPSVKGDKVIQIGTVIQNYSNPSDIKRHIVTLDGCSDLTGIEVETAKTVDELIFKWVKMMKREQPNIVTGYNIFGFDIKFLWECAEEFGCLKYLRKIGALKNQECTMETKELYSAALGHNFLYYFNSPGIVYIDLMKVVQKDHNLSSYKLDDVSTQFINSGITQFEHFEDNVKVYTKSTFSLKVGDYIAIFKQTIIGNEFVGEKRKILEMTENESFILEGEGNDFPENPKSFCWSVGKDNVSPQDIFDMQRGSDEDRSVVAKYCVQDCELCLNIMQKLEIVTNNLGMSNVCLVPFSYLFMRGQMIKTLSLVSSECQKENYLIPELPRPKEDTKDSYEGAEVLEPTPAIFLNEPVSVLDYSSLYPSSMIGSNISHDSIIKEPKYQGETGAKLLEEMGVKFEDVYYDNYINRLVGKTWKKTIVEEEPVVSCRFIQPTLLEDGSIDNNSRGILPRILMKLLKARKDTRNLIKTEKDAFRRSVLDGLQLAYKVTANSLYGGVGAEVSSLYYKDIAASTTAIGRRHLHLAKDYVKEHFPKADIVYGDSVTGYTPITIKYKEQIFIEKIENVAKIFGEDKWQKCIDPGKQEKEACELNECFTWTSKGWTKLHRVIRHILVKEKKIIRVLTHTCCVDVTDDHSLILKSGEEISPKDLKIGDELLQRDIEFDEIIEYSNDEYVKKQIKYLKENMKSENESILSLNEIDYKGYVYDLTTDNHEFQAGIGNIIVHNTDSIFVNFKPNASGKEGIQESIDRSVEVEEGIQKLLAYPHKLEYEKTFSPFILLRKKGYIGNKYEFDLDKFTQTSMGVVTKRRDNAGIVKYVYDGIIKRIMNDRDIDSAIRFLLTTIDDILDGKFPLQYFIITKRLNAVYANPAAIVHKVLADRIADRDPGDKPQSNDRIPYVYIQTKEEPKLQGDRVEHPNYIIEHKLKVDYLFYITNQVSKPCCQVMGLALEHLRKYGYRLPANHFELIREKLEREGKKSKSEIRERIMEERAKEAYNVLFKSRVKVEEGKKYGQTSITSFFKKK
>YP_009173620.1_Chrysochromulina_ericina_virus
MSQWQFKLFEFDIREELETDKNEFIPGRDTKRFIIQMYGIDENGKTACIFVKGFNPFFYVKVLDEWDNSKVTEFVAFVRKEMGAYFGDSLVSAKIVYRHKFYEFDNKKLYKFVQLKFTSIGAFNKCKNLWYNETKYGEDRKLKENGLEFLDTKTTLYEAQVPPLLRLFHIRQIKPSGWVALKNGHYSQNRKQLTTCDYEFTVNYKNIYPINDERLEKICVPFKILSLDIEASSSHGDFPLARKNYLKLATNIVDYLINNNIETCDKDLLSNLIKTGFSYRINKDIEKIYLKKSITEEELDELIDNLVDIKPGKKENYIDIKDEDENSDSSDIENDGIVEEFTTKKRQKVTGTKNKDSNILEIINDLTCNRNTRILELAKCFGQHNPNRDNKWEGKFPELEGDQVTIIGSTIRRNGEDKPYLQHAIVVNDCNSIDNVVIESYKTERDALLAWTNFVQRENPDIIIGYNHHGWDEGFMYDRSIELNCMTQFSKLSRFKNEKCIKEIFQGKNKPKKITIEESSTKLASGQFDLRYFKMSGRLQIDFLNLFRREEQLPSYKLDYVAGHFIGDNIKKIEYDENCSILYSKNLTGLSKNDYIVIQEIGYSTDQYANGKKFKVLDIVDDKIILNDKITPDTNKILRWCLGKDDVGPQDIFRLTNEGPEGRAIVTKYCIKDCDLVQDLMRKNDTMTSYDEMSNLCWVPKSFLVTRGQGIKLTSYVAQKCREKNTLMPVIDKGIDGEGYEGAIVLEPKCNLYLKKPVACVDYSSLYPSSIISENISHDSKVWTKEYDLDDNLINETGEKDENGKFIYDELPEYDYIDITYDTFKWIRKTPKAAATKVKSGYKTCRYVQFQNNEKAILPSILDELLGARKSTKRQMKNETDPFMQNVLDKRQLSIKITANSLYGQAGAKTSTFYDKDIAASTTATGRKLLIYAKELIEACYDNTIEETTNYGEVKCYGEYIYGDSVASYTPIYVRYNKSIIDICSVEELAEKYGNGWHLESPKEYCELNNIESWTENGWTECHRVIRHRLAPYKKMVRILTHTGLVDVTDDHSLVKNTGEEISPKDVSIGTKLLHCTMSENESNIESDISIDEARIMGFFFGDGSCGIYDCPSGHKASWALNNSNKELIEKYYNLCKSVYPEFEWKVYDTLNSSGVYKICFNKKSGSKSKIQFIEKYRSMLYNKKSKIIPSEIINGSIELRKSFWEGLYDADGDKDKNGYTRIDQKSQISAAYICWLANSIGYKTSLNIRDDKTDIYRITATKNKQRRDGDKIKKIVNIQNSANIQNSANIQNSVNIQNSVNIQNSKDNQDYVYDLTTENHHFAAGIGNMIVHNTDSVFFTFNLKDLDSKEIVGKKALEITIELAKKAGWLATMFLKSPHDLEYEKTFLPFCLLSKKRYVGILYEEDPNKGKRKEMGLVLKRRDNCAQVKDVYGGAIDILMKDQVVHKAVDFVKHSLQDVIDEKISQQKLIITKSLRSYYKNPKQIAHNVLAIRIGERDPGNKPKPGDRMEFIYIKNSDKKALQGDRIETPLFINENNIEIDYGFYITNQIMKPLQQLFALVLEDMEDFVTKRGISMKSWKAEIDKLHEKWTEPDKFSKKYEELRCKEVKSILFDPYIKLLK
>AAB49739.1_DNA_polymerase_partial_Chrysochromulina_brevifilum_virus_PW1
EGATVLDATPGAHFEPIAGLDFASLYASIMIAHNYDYATIVEDPEFDNLPGIEYFDMDWEEDDIDSDGNEIKRPVSVRFVQNRTGIMPKILDRLWKERKAIRKQMKTLSPDDPLYAVYNGVQLAIKVSMNSIYGFTGARYGRLPIKKIAAAVTACGRGMIAHSKKCAEEWYECEVVYGDTDSIYVKFKSDLKGRDHMNYVFKVAPECADRISATFKKPIDLEFEKVMYPFILYSKKRYAR
>ADX06143.1_Organic_Lake_phycodnavirus_1
MYGLDEHRTTYSIMVHNFTPFVYIKVSNDWNKHKTDEFIEHLKQHPNKSIAYGSKDIVSYEWVKKKSLYGFDANKYYNFIYISCKNMSFVYKLRSLYYEKDTQQLNKGYLYKNAYTKIYECMIPPLLRFFHIQNISPSGWIEVKRFSRNKMKKTHMDVDINCDYKNIYPLDKEIMVPYKICSFDIEANSSHGDFPEAAKDYKKVAYDIVYYLEHQNVQDYDYILRELLENVFGFKDTLLIDKCYVEQSYTYEQFESHMELLFKRKIATNYVVANKLKEIFSKDDEDDEESSYVKLKKINMNDVLTMLKDITIDKPNKIVHLTNVLDETFPQLKGDQVTFIGSTFVNYGEEKPYLNHCICLNDSHNIGDNVLECYSTEKDVLCAWSRLIMKEDPDIIIGYNIFGFDYPFMYERANQLNCMDEFMVLGRNKEQSTKLFETSIVLASGPYDLKMLPMSGRLQIDLYTYMRKEFNLPSYKLDYVSSYLICDKVIRYENNEEGQSRIYSKNMKGLERLHYVHFEIHNHSSELYLDGKKFQIIELYDDGFLINEELDIHEKFSWGLSKDDVSPKDIFEMTKKGPHDRGIIAKYCIQDCNLVHQIFQKVDVLTTFSEMSKLCSVPIQFLVLRGQGIKLTSYISKKCREKDTLMPLISKGNDVDAYEGAIVLEPKCGLYLNNPVACVDYSSLYPSSIISENISHDSKVWTKEFDLNDHIKKDEKGREKMTGIKDEHSNFIYDNLPEYEYVDIQYDTFEYVRNTPTSAATKQLTGYKICRYAQFPDNKKAILPSILQELLAARKATKKQMQKETDPFKKNILDKRQLSIKITANSLYGQTGAKTSSFYEMDVAASTTSVGRTLLIYAKEIIENVYGNTIVDTKYGKMKSNAEYIYGDTDSVFFTFNFKDLKNNTLPDKQLLDMTIEVAKEAGHLCTSFLKEPHDLEYEKTFMPFCLLSKKRYVGMLYEDDINSCSRKSMGIVLKRRDNAPIVKDVYGGIIDILMKEKDIEKSILFLDKMLENIIDENIIMDKLVVTKSLRSFYKNPTRIAHCVLANRMGARDQKPSPGDRIPFVYIKNENKQLQGDKIETPDFIKSEGLEIDYVFYITNQIMKPIIQIYSLVLNDMKCFQRRKPSFIQEVETLSKNEFDTDKRNKKIQSMKEKEVERLLFKKYISFYPEEMDGMSYQYRTAFDVCKKLGKNEKEIVNAILKHKKNKK
>ADX06483.1_Organic_Lake_phycodnavirus_2
MTLQIKMIDFQVSEMKDEFKIQMYGLDEHRKTYSITVNHFNPFVYILVPNIWSKSKTDDFIQHFKDHDDKTIARSSSENIVSYELVKKKTLYGFDANKYYNFVYISCKNMSFIYKLKSLYYDKETQQINEGYLYQNFRTKIYECMIPPLLRFFHIQKISPSGWIEINTYKKYTTKRTHMDMDIGCHYKDIISLDKDDIVPYKICSFDIEASSSHGDFPEASKDYKKVAYDMVYFLEDVPKDDYAYLLEALLENVFGFKDTLHIDKCYPKEKYTCSQFKIHMEKLYKKKISTTKETEYKLKKYFCNDDEENIQVRKVKQADILTMLMDDKLDNPNKIAHMITLLDSIFPELSGDQVTFIGSTFVNYGQEKPYLNHCICLNDTSTIVDHQIIECYDHEKDVLCAWSKLIQKEDPDIIIGYNIFGFDYPFMFERANQTNCMVEFMIFGRHKEQSQELIETSIVLASGPFELKLLPMSGRLQIDLYTHMRKEYNLPSYKLDYVSSYLMSDKVTRYENNSNDTCMIYTKNMKGLELYSYVHFEIQNHSSELYLDGKKFKIIEMNVEGFVIDDVLDIKDSFTWGLSKDDVSPKEIFEMTRKGKEERGLIAKYCIQDCNLVHQIFQKIDVMTTFTEMSKLCSVPITFLVLRGQGIKLTSYIAKKCREKDTLMPLISKGNARDAYEGAIVLEPKCGLYLDVPVACVDYSSLYPSSIISENISHDSKVWTKEFNLDHTIKLNSSGKECIYGTKDEQGNFIYDNLPDYEYVDITYDTFAYVRKTQSAAATKVLTGYKICRYAQFPNDEKAIMPSILDELLAARKSTKKQMKNEHDPFKQNILDKRQLSIKITANSLYGQTGAKTSTFYEMDVAASTTAIGRKLLIYAKEVIEGVYGNSEVDTKYGKMKTRAEYIYGDTDSVFFTFHFEDLNGVKIKDKQALEMTIELAKEAGHLCTSFLKNPHDLEYEKTFMPFCLLSKKRYVGMLYEEDPEKGKRKSMGIVLKRRDNAPIVKDVYGGIIDILMKDKNIDKSIDFLDTMLQSIIDKNVIMDKLVITKSLRSFYKNPNQIAHCVLANRIGIRDPGNKPAPGDRIPFVYIQTTGKKLQGERIETPQFIQDEQLKIDYGFYISNQIMKPIIQIYSLVLYDMTKFNRRKRSFIQEIKTIEENIEDNDKKQKKYNR
>ABU23717.1_Pyramimonas_orientalis_virus
MNFRDHSISLDESKNACFQVIDWYHFDYTNEDSNESQYIIKMFGVTEEGYSLCVNVTDFQPHFYISSKTKDKFTQTELDDLEEYIINKLPYNFKNSLSVKQVRKKSIWGFTNNVYKQYIKLSFQNIMSMYITRKMLQYRIKVGRVQVQFDLNESNIDPFLRFIHIQNIKPGGWISIDEYTTDVDDELESKCQINITTSCENVQPLDCNKVAPVNIMSFDIECTSSSGDFPVPIKTYKKTAEEISDLYNSFKSDSHHDGFIPALYKCFMGIYTDEKEFMNDCGTYCNKNLLECNTNNIKFAKVYPKKKKIDLETIFQKLQGYTDTIVDILKNRSKHTVFQEENDGLEPSVVNQLEVLLNSFLPPLKGDPIIQIGSTIHQYGSTKCSYKNVITLDTCNDIPGVDVITCKTETALIKEWCKLIHRVDPDIMTGYNIFGFDFDYIYKRALELGCEKYVLGCSRLEGHKSKFKEKMLASSALGENLLKYVEMEGRVFVDLMKVVQREYNLDSYKLDNVASHFISGKVKTHNKTTLHLDSAAGINVGDYIKLNNTYKCMVLSVDSNIIVIDTELDEKIVTWGLAKDDVSPKEIFACQKGTSADRAKIAKYCVQDCALCNMLIIKLEVFANNMGMANVCLVPLSYIFMRGQGIKIFSLVAKQCRDDNFIIPLIKFDQDSEEVEGYEGAIVLDPIPGIYVEAPISVMDYASLYPSSMISENISHDSIVLDKKYDNLPGVEYVDVTYDIFTGVGDKKTKVDEKTCRYAQFKNNEKGVLPRILMKLLSQRKSTRKQILHKTVTTNDNRSFTGLVDENDDSVTIKTTDNNTITLSRNEILSSVDTYNDFMKAILDGLQLAYKITANSLYGQVGARTSPIYMKELAASTTATGRNLIMKAKEFMETNYGADVVYGDTDSIFVDFKVKEKYGLLDKDALQKSIDISVKASDAFKKELKAPHDLEYEKTFFPFIILSKKKYVGNLYEHDVNKYKQKSMGIVLKRRDNANIVKIVYGGIIDILLNRQNISFAINFLKESLRKLVNGEFHMDDLVITKTLRTTYKDPTRIAHKVLADRMRNRDPGSAPQSSDRVPYAYIEHDIKNKSLLQGDKIEHPSYIKENNVKIDYIFYITNQLMKPICQLMALALFQIPKSSKPEIYERKLKSLTLDYEGNKKRAIDKVSDLKQKEIQKLLFDETLVHLNNKRMGNREILEFFSVTPV
>BAE06251.1_Heterosigma_akashiwo_virus_01
MEIIECQVFSFYPTDFLNNRNFTVFAFGRKEDGSSVGIEIVDFKPFMYLHVPERQQKFWTMNNTEDLRKTLVTEHEIKELRNINTVMKKRLFPYTNKDRELFLMLEFNTEWGIRKCSMSLRENYIYKNFDVYESNISPMLRLMHMREILPSGWVRIKNYDQNNTTKCDTNIRINFMDIIGFERDDIAPCKISSFDIECMSFDAYTQNQSIFPSYERENDTISQIGMATWSYGNNEEVLKRLYTLGNAAEPTDQTIDIIQCDNEGELIIRWFHYIAEIDPDIITGYNIFGFDWEYIKGRVDFLGIEDEILSVASRIDKLKSRFMTKELNSSAFGDNEFKFLEMPGRIEFDFFSYIKREHKLESYKLDNVAYHFTKQKKHDVKPMDIFIKLMGTPEDVREVAEYCVQDTFLIIELMKKLCVIPNLIEMSKVTRVPFEYLILRGQQIKVFSQIFYEAMKENIVIPTNILKLQGKKDRNEEHEKYTGATVLTANSGCYFDCVSGLDFASLYPSIMIAYNMCYTTLVLNERELPREAKIETIEWENNRHRFVQNKEGLLPKILKKLWITRKSTKRLMNETENKEMKTILNGKQLAIKVSMNSVYGFCGVMRGILPCVAIASSVTTKGRQMIEHTQNMVKQLYPDAKVIYGDSVTKETPLMLRTMETCGNHKHEVISIENVFTDNMRSIDMYSIIGEKEHVMLSRNEEIWTGENWSRIIRVIRHKTQKKIYGVLTENGYVEVTEDHSLISSDYELLKPKNCIVKETQLLQSFPDIVENSTIENNMIDIPKGQPCRLTVFGQVSAMIIYTYLKRKNYSITLNVCNVNSNKFYISFMERPRFKNTKKNIIKKIFFIRNTDNEEYVYDVETEDGIFHAGIGEIIVKNTDSVYVNFPSTNNDMQKVFDISIEAAEAISKTFPQPIELEFEKVMYPFILFTKKRYASLIWTRVDKPDKIDFKGIQVVRRDNCSYVRESLTTIYNCLLYERNVDKCLGITDKIIDDLLKGRVPIEKLTVSKSLKSNYKSKTMPHFLLAEKMKQRDPMNYPRPGERVPYVFIENTEARLQGEKAENPEYAKENGLIIDTLYYLDHQMKKPLAELFNIVLGEGKYNLYKNHMGFIKMKKNHQERERLREINRKKGQKELNLKWFSKKK
>NP_077578.1_Ectocarpus_siliculosus_virus_1
MELYLHDIRDNSGSFQNPTMQLFAMEEDGTNVFVSVKNFKTYLYVGFDLDISEDSVRSNYLEKFKQEKWERNVYKMSVVKRKRLIGFSNGDLFPYILMEFTGTISFYIVRKHLHELCGERDPGPNTFVDLNKYPGMCVYESKSVDSILKFFHASGVRPSSYFRMENYVRVADKARKTHCAKEFIVDFVNVRPVGEEVVDRKPPPMTICSYDLETSGLNTNEDYIFQASMIFSRLGDPCPDSEGSATGHAVDSYTDGVVICVGDTESVDGTPLLIVENELQLLDKFREILVERGCNILCGYNTFKFDSAFLYKRAERYGFDGFKKLSFIKDLACDLEVKTLQSAALGKNELKQIIIPGRVEIDLFMVMRRSQKLSSYKLNAVCDKFFGGKKDDVTYADILQACTSKDPKKLGVIAKYCYQDSGLVLKLLDKIKEVYDATEMAKLCTVPLTYIVGRGQQIKCMSLILNRIHGEYVCNYAAAKKKMAADGKQVLNEGYKGASVIDAKKGFYEKDPIVTMDFASLYPSIMRLKQLCYTTIVRDVKYRGIEGVNYEDHQISDGVSVTFAHRPGSRSILCELEEMLGEERKATKKLMKSEKDPFAYSLLDSKQKAQKVTMNSIYGFTGTVNNGMLPLVEIAAAVTSTGRDMIKRTKEYAEKEHGCNVIYGDTDSVMVIFPEHRNIENLGDKMRYCFDMGTKVSKEISEMFGHPILLEFENIYFKYLLVSKKRYAGLSWETVEGPPTMTMKGLVTVRRDNAPFVGRCASEAIHMLMDVDVTDGRGAVKKHLTETLLRLERGQISIEDLTIRKELKQWVYKTPSPHATLALKILERTKEQAVFREFIKPAYETIGGYDDSLLSSVWTKMTNLKSYLSVRAKREIAMSDMVESIRGDTTSPFKAEAYAVVALRQLYDDVHSVLVGESFARVVGLVMAGIGDVHKLGERYMAFVRYNIVDWDPPTLGERIPYVITTGKGDISSRAEDPRMVNVGRCRPDFLYYIDHQLRNPMVDLLQHVIESPSSLFVESQRRMSNLNHGRKEITTFFKKRKVTEG
>YP_002154715.1_Feldmannia_species_virus
MTLKLFLHDARIDNVASPSGSSSIRDTTLVQIFAVAEDGRPTYVQVKNFRPWFYVDLNEFFTFAQFKSVVAEQYWARNVVSCELVARKRFIGFADGKSFDYVLMTFTGLIPMYCSRKYLRTLKVHLHEDSVDPLLKFFHSSGIKPSSYFEMDGFVVWNGQGKTHCSREYYVAVQNLRPSADSGSPPPIPMCSYDIESSGLDPASDYVFQVSLCFGFLGEDLDSRSAISDSFVICVGDVESVEGTPILCVQNELQLLKKFREIVVERQVCILVGYNSYQFDGQFLYKRAVDTYNYQDFCKIGFLRNDKASLKTKVLESSALGKNELSQFVIPGRVEFDALMTVRRNHKLGSYKLDSVCRHFFGGKKDDVSYEYILSACESKDPKKLGVIAKYCLQDAWLTLRLVSSLKDVYNGLEMSKLCVVPLSYIESRGQQIKCLSLILDRVHGEFVCNKASRVLPGGVKFQGATVIDATKGFHNKDPVVCLDFASLYPSIIRWKNLCYTTYLDSDEFANIPGVHYERFEISPGVYETFATRPGHKGILSAIEEDLGEARRQTKAAMKVEKDSKKLQLLNSKQLAQKVTMNSLYGFCGTVNGCLPLVAIAAAVTCTGRSMIKTTADFIRTEMGGTVIYGDTDSVMCTFPAPQTVRGQGKRALLGHAYAMGLSAEEKSLSLFGHPVKLEYEKIYFPFLLISKKRYACMSYDRPDSEPKMSTSGLVTVRRDNAKVVRDCANGVISILMEGRGQGDVVEYVKTVLSKLENSEIGVEDLTISNELKKHPDQYATPSAHSVLAGKLNARAKNQKLYREIVRPVVEQGGVPSLGTAYGVLEGVRRKFSFDQRRDVSYEEFLRDLANGRVAEKLKGSAPRVSECESLVGSTEAKLIQEGIRTEKILNDMYREFSVFDRMYWEAQSLGSRVPYVIVRGNGSVNERSEDPRFVEMADHLRIDTKYYIDQQLKNPILGIVEAFPDGRASLERVFREFSRRADNANKGRREITSFFERSVRSKV
>AAC00532.1_Paramecium_bursaria_Chlorella_virus_1
MTDITIFPTDWRAEDVVPDKGESFFRINIFGKTAEGKTVCVQTKFTPYFLLEVPESWSPARTNLFITETAMKYDAVRPMCLSTKRKNMWGFDGGKMRNMVQFVFKTQAQLRKAKYRLKDQYQIYESSVDPIIRVFHLRNINPADWIRVSKAYPAQTRISNSDIEVETSFQHLGPVEDKTVPPLVIASWDIETYSKDRKFPLAENPTDYCIQIATTFQKYGEPEPYRRVVVCYKQTAPVEGVEIISCLEESDVMNTWMKILQDEKTDVSIGYNTWQYDLRYVHGRTQMCVDDMTGEDKVKLSNLGRLLSGGGEVVERDLSSNAFGQNKFFLLDMPGVMQIDLLQWFRKNRNLESYSLNNVSKLYLGDQKNDLPAMQIFEKFEGNAEDRAIIAAYAAKDTDLPLKLLKKMAILEDLTEMANAVKVPVDYINFRGQQIRAFSCLVGKARQMNYAIPDDKAWATEGKYEGATVLDAKKGAYFTPIAALDFASLYPSIIRAHNMSPETLVMEKRFENVPGVEYYEIETGLGKFKYAQKNDETGEGQGVVPALLDDLAKFRKLAKKHMAEAKRNGDDFKEALYDAQQRSFKVVMNSVYGFLGASKGFIPCVPIAASVTATGRKMIEHTAKRAVELLPGSEVIYGDTDSVMVKMKLPDDKVHDMDEQFKMAKWLAGEITKDFRAPNDLEFEKIYYPYILYSKKRYAAVKFEEPDEKGKVDVKGLALVRRDFSPITRDILKESLDTILYKKDTPTAVSETLERIRKVLDNEYPMEKFMMSKLLKTGYKNECQPHLHVANKIYERTGFPVPSGARVPFVYIEDKKNPDIKQSFKAEDPTFAQDNGLIVDRLFYIEHQLLKPICSLFEPLLDDPEKEIFGHRLIKEKIENLKNVFKADLKVAKRVKKNIANNQREITSFFKKK
>YP_004063640.1_Ostreococcus_tauri_virus_2
MVVFQALTWESRDTDDEHLISIFGKTEEGKSVCLTTAFTPYFFIKLPENITAPKIQRIYNILDEKCKDSLVAYSVMKSKDVWGFQNNEEFAYMKVNFKHLQARRLVDSFLRKPLDRTPELFDIFGVRNVKVYESNLDPVLRLMHRTGIQSTGWLDTGDKCIRSHLARVDLDLFCNDWTTLKPVVRDDIAPFVVASVDIECNSSTGKFPDANVPGDACFQIAISLCKFGSDEPYDKTCLCYKKTDPNLEGSNILSYDTEREMLEAFQKYLHKSDVDIITGWNIFGFDMEYIYKRAQVNRCHYEFFNLGKLRDTESELVIKKLSSSALGDNLLKLLPMSGRFIFDMFHEVKKGYKLDSYKLDSVSKLYLGDQKIDMAPKEMFARYNEGDPVKLREVAEYCIKDTLLPHRLMKKLCTLLNMVEMAKATWVPANFLVERGQQIKVFSQLTKKARELGFMVPTIRYGAIPEEPYEGATVLEAQKGAYYTPITALDFEALYPSIMMAHNLCYSSYVMDEKKYGAVPGITYETFKVGDRTYKFAQDVPSLLPAILLELKQFRKQAKRDMAAATGFMKEVYNGKQLAYKISMNSVYGFTGAGKGILPCVPIASTTTCKGRAMIEETKNYVEKNFPGAKVRYGDTDSVMVEFDVGDRKGEDAIAYSWEVGERAAEECSALFKKPNNLELEKVYWPYFLYSKKRYAAKLWTQGKDGKMHMDYIDIKGLQVVRRDNTPHVREVCKELLDVVLTSSDPGPPKELAKERAIELLSGDVPNHKLILSQGLSDTYKVGGKNVSVTSKESVNINQSHVQVVTKMRQRKPGSEPQSGDRVPYLLTKTQDSKAKAYEKAEDPKYVEEHGVPVDYHYYFLNKFLNPVCDLLDPLFENVKDEIFGEIINQHKPPKPKREPALSTMKKDDLIAECKRLSLDETGTLAVLRARLKEARQGSVEDLFKKYELTQSKNESSREDHADS
>YP_003213031.1_Ostreococcus_tauri_virus_1
MVVFQALTWESRDTDDEHLISIFGKTEEGKSVCLTTAFTPYFFIKLPEKIDAGKIRRIYNILDEKCKDSLVAYSVMKSKDVWGFQNNEEFVFMKVNFKHLQARRLVDSFLRKPLDRTPELFNIFGVRNVKVYESNLDPVLRLMHRTGIQSTGWLDTGDKCIRSHLARVDMDLFCNDWTTLKPVARDDIAPFVVASVDIECNSSTGKFPDADVTGDACFQIAISLCKFGSDEPYDKTCLCYKKTDPNLEGSTIRSYETEREMLEAFQKYLHTKDVDIITGWNIFGFDMEYIYKRAQVNRCHYEFFNLGKLRDTESELVIKKLSSSALGDNLLKLLPMPGRFIFDMFHEVKKGYKLDSYKLDNVSKLYLGDQKIDMAPKEMFARYREEDPVKLREVAEYCIKDTLLPHRLMKKLCTLLNMVEMAKATWVPANFLVERGQQIKVFSQLTKKARELGFMVPTIRYGAIPEEPYEGATVLEAQKGAYYTPITALDFEALYPSIMMAHNLCYSSYVMDEKRYGSVPGITYETFNIGDRTYKFAQDVPSLLPAILAELKQFRKQAKRDMAAATGFMKEVYNGKQLAYKVSMNSVYGFTGAGKGILPCVPIASTTTSKGRSMIEETKNYVEKNFPGAKVRYGDSVTPDTPLLIRENGEVKTTRIDSLVDLYEVRDDGKEIAEIDAEVWTECGFTPIKQIVRHKTTKNIHRVLTHTGIVDVTEDHSLLLKNKEMIKPSEVCLGTELLHGNSLEAFGETHTDVTPEEAKVMGFFFGDGSCGHYDGKYTWALNNADMTFLEEMSELCPFETRVYDTIQSSGVYKLNAVGDVKSISVRYRSLFYNEHKEKVVPPCILGAPLHIVQSFWDGYYMADGDKDVHGYTRMDIKGKEGSMGMYILGRRLGYNVSMNTRTDKPDIFRQTWTTSSQRKNPIAIKKLELLGETEGYVYDLTTGSHHFHVGPGDLVVHNTDSVMVEFDVGDRKGEEAIAYSWEVGERAAEECSALFKKPNNLELEKVYWPYFLYSKKRYAAKLWTQGKDGKMHMDYIDIKGLQVVRRDNTPHVREVCKELLDVVLTSSDPGPPKELAKERAIELLSGDVPNDKLILSQGLSDTYKVGGKNVSVTSADSVNINQSHVQVVTKMRQRKPGSEPQSGDRVPYLLTKTQDPKAKAYEKAEDPKYVEEHGVPVDYHYYFLNKFLNPVCDLLDPLYENVKEEIFGEIINRHKPPKPPKLPALSTMKKDDLIAECQRLGLEETGTLAILRARLKDARHGSVEDLFKNYELTQSKDESS
>AAL58859.1_Emiliania_huxleyi_virus_86
EGATVLDAKSGFYTDPVATLDFASLYPSIMLAHNLCYSTFVEKGTPRVDGVEYETHKISPTEEYTFALNVPGVLTHMLKYLLGARKKAKKQMAAAKTPEEKAIYNARQLALKISCNSIYGFCGAEKLGKYPLGAIAKCTTFNGRKMINKTSEMAIELFKPWIAEIIYGDTD
>AET97918.1_Emiliania_huxleyi_virus_201
MSILGKYGLRAQPPNEYVSTDINIQLMAIEVEDLPIESTLDEEYNESVIASDQFISTLPPENAHEYVKRKAVAYLFGAEEHTGATVCVKVDKFRPVLYYHTNDSVSTLKNKIDESLNLKGDIDAKVIKRKRTYGFHPDKDDSTSHEQIRIVEVSFPSVSKMKAACYRSGDKEPPETRLPKPWEQGVDPGSMFMERNGLTPCGWFKMKACKTITKHKISHCTMEFEVSNPKNIQPVDLDKIAPILIASYDFEMYSETRGFPMADRQGDHIAIIGVAFWRLGTPVEDTKTVLLCLNECAPVEGSYVESYNTEAELYNAFRDLITVHSDADVCTGYNIFGFDNEYITTRAKMCKASRFAYNGRLITVKTESQAKELESSALGQNRMFPIEWKGRCNFDLFNFIKSNHKLSLYGLGPVSQHFIGETKVDLPYQEMFDCVRPGATPEEVARAAAYCKGDVLLPIRLMKALQVMPGMIEMSRVTFTTINQLVFRGQSIKVMQQITRYSHQLGHVVNPVPRPINTSGYEGAIVIDAKSGFYTDPVATLDFASLYPSIMLAHNLCYSTFVEKGTPRVDGVEYETHKISPTEEYTFALNVPGVLTHMLKYLLGARKKAKKQMAAAKTPEEKAIYNARQLALKISCNSIYGFCGAEKLGKYPLGAIAKCTTFNGRKMINKTSEMAIELFKPWIAEIIYGDTDSVFVRVKDKNGKELTPSEVFKVGEDVAQKISDSFREDIELEMEKVYSGFLLITKKRYFGGMHEPNKAGDVVFSKVDAKGVELVRRDNCPLLKNLYKKIVDFLVFDKDPLKALASVKETLERVVNDEVPYEEYIITKELRKEESYANPKQEQLMLAKKISARTNGGVTPQPGDRIPFVIRYDKHAKHICDRAEDIDYLRENNIPLDRLYYITNKITKPILTIFQAFKEHIHDVQRTIQSAMSRVQLQLDKQPTITSFFNKLPPLPVINMDVDDENDHRITWDDDTHTTDMEIEQPTPKKGFKRPQPPTHNKNLLARKKLRN
>YP_008052566.1_Phaeocystis_globosa_virus_16T
MKAKPTVKTKSYKLYDFNVYDGFSKAENLGKNGYDKFKDNKKFIIQMFGINVAGETVSLIVEDFNPFYYIKVGDDWGESDRAEFIAHIKNKLGAYYEDSIVASKLVKRHKLYGFDDNKLHTFIKISFTNTGAYNRAKKMFYVDSTVDGVFKRELIPDGYLYEETKCYLYEANIPPLLKLFHIQEISPSGWIQIQSDKITKMRQKSTHCAYEYITSYKHLKKADKDDIVKYSICSFDIEASSSHGDFPVPIKDYKKLATNILEYYNEMEDKTKFDVTCFKKLIDAGYGYERCPDIATVYPKLKNISKEQLDNIFSNFMLYIPAKDQSRKDYIKENEESDTDSDNDDEDDKKENDGADEAAAFHKRHKKVKKYHKTANLLQIIHDDKCENDTKLFELNKALTKFYPELEGDMVTFIGMTFLNYSEKKPHTRYIIVKGGCEVPEKYKSWVLENNVKIIEKTTEKGVLLEFTKIMTLENPHIVTGYNINGFDFDFMFKRSKEIGCVEDFLKLSKNIDEVCMTKDWKTGEMEIAKNKIVLASGEYNLSFINMPGRIIVDMCVVFRREYTLSSNKLDYVSSYFISDSVKKIDVDKENNQTRIYSKNLTGLTVGCYVKFDEVSHSTNNYKKGQKYEILDINLDTASFLIDSAEELDLKKYKINWGLAKDDVSVQEIFELANKSDIDRFTVGKYCIGDCDNVIWLLIKVDIITDKVEMSNLCDVPLNFLLQRGQGIKLQSYVSKKCGEKNTLMPIVEKNLNDGGYEGAHVFNPKTGLYLEDPVACVDYSSLYPSSMISENLSHDSKVWTKEYDLSDNLIHSTGEKDADENFIYDNLPNYTYVDVKYDTYEYLRKTPKAAEKKTVVGYKICRFAQFPKGKAIMPAILEDLLSARKATKKLMGKEEDPFKQNIYDKRQLSIKVTANSLYGQCGARTSAFYEKDVAASCTAIGRKLLFYGKDVIEGCYNNVEITLSDGVKVVTKAECVYGDTDSVFFKFNLKTPEGKRIINKQALIYTIELAKQAGELATKFLKKPHDLEYEKTFWPFNLLSKKRYDGMLYENDPEYCKLKSMGNVLKRRDNAPIVKDIYGGVVGILMKDKSLPKSIKFVKESVQNMIDEKYPIEKLLVTKALRGYYKNPKQIAHKVLADRIGVREQGNKPGAGDRMNYAYIKNPNKKALQGEKIETPEFIKDNELKLDYGHYITNQIMKPLLQLYALELENIQEFKDKQFNIKEYNTDKKVILWEEEIIKLKEKWPDPEKYVKKYEELRCKEVKALIFDKYLKGLK
>YP_007676285.1_Micromonas_pusilla_virus_12T
MVVFQALTWEARDEEVPGDDDGPVGEHLISIFGKTEDGKSVCVTTAFEPYLYIKLPEIKYAKEIYAKIKDSCTGYNVVESKDIWGFQNNQKFLFMRVTFSNLALRRKTDYFLKKPMILSNGPFPLRVYESNLDPILRMMHRTGIQSTGWLDTGSDCVYSDLAHVDIDLFCNDWETLKPVKRDDVAPFVVASIDIESNSSTGKFPDADVDGDACFQIAMSLCKMGSDESYDKTCFCFKKTDPHLEGCNIYSYDTELEMLEAFRTYMIKEDIDVMTGWNIFGFDLEYIYKRAIKNECSDSFFNLGKLKKYETYQGPKQKTNGSGMVYKRLSSSALGDNMLKLLPMPGRFIFDLFHEVKKGYKLDSYKLNNVSKLYLGDQKIDMPPREMFARFAEGDPVKLREVAEYCIKDTLLPHRLTKKLCILLNLLEMAKATWVPISFLVERGQQIKVFSQLTKKARELGFMVPTIRYGALPPEPYEGATVLEAQGGAYYTPITALDFEALYPSIMMAHNLCYSTFVMDEKRYGNIEGITYEKFELNGRTYKFAQDVPSLLPAILSELKEFRKQAKRDMAAATGFMKEIYNGKQLAYKISMNSIYGFTGAGKGILPCVPIASTTTYKGRSMIEETKNYVEKNFPGAKVRYGDTDSVMVEFDVGGRTGVEAIEYSWEIGERAADECSALFKKPNNLELEKVYHPYFLYSKKRYAAKLWTKGKDGNMNMDYIDIKGLQVVRRDNTKFVREVCKDLLDVVMESSDPEPAKQLALERAINLLEGDVSNEKLVLSQQLGDSYKNNNLSHVKVRDKMRERKPGSEPQSGDRVPYILVKTDNPRAKAYEKAEDPVFIEENNIPIDYHHYFTNKFLNPICDLLEPLVKDPKNEIFGELIAQHKPPPKKREPALSGMKKEQLIEECKKLNLETDGKVADLRQRIKTTREDKVSIDHLFKNYD
>YP_001425655.1_Paramecium_bursaria_Chlorella_virus_FR483
MSFDPGIISTKRACDTKFHNIQYYNLSSDMTSLTVFPTDWRSGDEGEQFRINLFGKTPDGKTACIRIRFTPVFLLELPAAWSPSRQKLFITETAIKYGAIKDMCLPVKKKSMWGFDGGVMRNLAQFAFPTLEKMRKAKYGLKRDYQIYESNVDPIVRLFHIRKINPAGWVQIKQSYPVMTRISRSDIEVDCNFTTVSVSELTTPPPLVIASWDIETYSKERKFPLSSNPTDYVTQIATSFQRYGEEEPYRRVVVCFKDTGKVDGVEIVSCSEEQDMINAWMTIVSEEKTDVLIGYNVFQYDWKYVSGRAQMLVDDASADDTVFVDTLGRLLEGGGAVVERELASNAFGQNFFYYLDTPGVIQLDLLQWMRKNRNLESYSLNNVSKLYLGDQKDDLPAMQIFEKFEGGPEDRAVIAKYAAQDTLLPLKLLSKLAIFEDITEMANAVKVPVDWIGFRGQQVRAFSCLFGKAREMNYAIPDDKAWAAEGKFEGATVLEPKKGAYFTPIAALDFASLYPSIIRAHNMSPETLVMDARYKNLPGVEYYEIGTGIGTFRYSQQSQGVVPALLDDLAKFRKNAKKLMAAAHKEGDDFKEALYDASQRSYKVVMNSVYGFLGASKGFLPCVPIAASVTATGRNMIDVASRRAIELLPGSEVIYGDTDSIMVKMKLPEGKNQEDINDHFEVAKWLAGEITKEYRAPNDLEFEKIYYPYILYSKKRYAAIKYEDPEEKGKVDVKGLALVRRDFSPITREILKESLDTILFAKDTPTAVKDTREKIRKVLDNEYPMEKFVMSKTLKTGYKNEMQPHLIVANKIFDRTGFPVPSGARVPFVYVEDKDNIDAKQSMRAEDPKYAMDNGLIVDRLFYINHQLLKPLTSLFEPLVDHPEKELFGHVDVVGKIVALATRHKAELKDTKRVKKNKANNQIEITSFFKPKTLKL
>YP_001498312.1_Paramecium_bursaria_Chlorella_virus_AR158
MTELTFFPTDWRSEDVEPDKGEPYFRINIFGKTMDGKTICVRAKFTPFFLLETPESWSAARTNLFITETAMKYDAIRPSCLPTKRKNMWGYDGGKMRPMVQFVFKTLSQMRKAKYRLKNEYQIYESSVDPIIRIFHLRNINPADWVHVSKAFPVETRISNSDIEVETSFQHLGPSDVKEVPPLIIASWDIETYSKDRKFPLAENSTDYCIQIATTFQKYGEPEPYRRVVVCYKQTAPVEGVEIISCAEEADVMNTWMKILQDEKTDISIGYNTWQYDLRYIHGRSMMCVDDITGEDNVRLKNLGRLLVGGGEVIERDLSSNAFGQNKFFLLDMPGVMQIDLLQWFRKNRNLESYSLNNVSKLYLGDQKNDLPAMQIFEKFEGGADDRAIIAAYAAKDTDLPLKLLKKMAILEDITEMANAVKVPVDYINFRGQQVRAFSCLVGKARQMNYAIPDDKMWTVDGKYEGATVLDAKKGAYFTPIAALDFASLYPSIIRAHNMSPETLVMDKRFENLPGIEYYEIETGLGTFKYAQKNDETGEGQGVVPALLDDLAKFRKQAKKHMAEAKKNDDEFREALYDAQQRSFKVVMNSVYGFLGASRGFIPCVPIAASVTATGRKMIEHTAKRVTELLPGSEVIYGDTDSVMIRMKLPDDKIHDMDEQFKMAKWLAGEITKDFKAPNDLEFEKIYYPYILYSKKRYAAIKFEDPDEKGKVDVKGLALVRRDFSPITREILKESLDTILFKKDTPTAVTETVECIRKVLDNEYPMEKFTMSKTLKTGYKNECQPHLHVSNKIFERTGFPVPSGARVPFVYIEDKKNLDTKQSFRAEDPTFAQENDLIVDRLFYIEHQLMKPICSLFEPLLDDPETEIFGHPLIKGKIDELKSTFKADLRDAKRTKKNIANNQREITSFFKKK
>YP_001427279.1_Acanthocystis_turfacea_chlorella_virus_1
MDIYPVDWRSGDENGQFKITMFGKTVDGKSSCVRIRFTPSFLLEMPDSWSAPRQRLFITETVMKYGAIKDMCLPVQRKSLWGFDNGKSRNMAQFAFPTMEAMRKAKYGLKGNHQVYESSVDPIIRLFHLRKLSPSGWVRVSQSYPAMTRVSRCDVEIECNFTQVGPSDVVTTPPLVIASWDIETYSRERKFPLASNPDDYVTQIATSFQRYGEAEPFKRVVFCLNDTADVQGVEIVSCSQEADVINAWMDAITKEKTDVLIGYNVFQYDWKYVYGRAQMLVDDATAEETVFPEKLGYLLEDGGKVVERELASNAFGQNFFYYLDTPGVIQLDLLQWFRKNRNLESYSLNNVSKLYLGDQKDDLPAMKIFEKFEGDAEDRAVIAKYAAQDTLLPLKLLSKLAIFEDVAEMANAVKIPMDWVGFRGQQVRAFSCLFGKAREMGYAIPDNKAWPAEGKFEGATVLEPKKGAYFEPIAALDFASLYPSIIRAHNMSPETIVMEPKFANVPGVEYYEIQTGIGKFRYSQKSQGVVPALLDDLAKFRKNAKKLMAQAHKEGDDFKEALYDASQRSYKVVMNSVYGFLGASKGFIPCVPIAASVTATGRNMIDVAARRALELLPGSVVVYGDTDSIMVKMKLPEGKDQNNINDHFEVAKWLAGEITKEYKAPNDLEFEKIYYPYILYSKKRYAAIKFEDPNEKGKVDVKGLALVRRDFSPITRDILKESLDTILFAKDTPTAVKDTREKIRKVLDNEYPMEKFVMSKTLKTGYKNEMQPHLIVANKILERTGVPVPSGARVPFVYVEDDDKIDLKQSMRAEDPTFAQNNGLVVDRLFYIDHQLLKPLVSLFDPLVDDPEKELFGHEDVVEKIEMLKNVHNKQLKVTKRVKKNASNRQHEITSFFKTKGK
>YP_009174732.1_Yellowstone_lake_phycodnavirus_1
MTTFQAVAWEGSDHEDGKFVIRIYGRQADGKSVALGTTFRPYFYVKLRVQHNFADFAALIRKKFQPTEIKEVRAKDLWGFQNNLLSRFARIEFDTMRQMRFCAYGLRKSDTEFGKLKLYETNIDPVLRFMHVTGIRSTGWLTCAATEPDYDTTCDINLWAPEHTNIKPVDRDDVAPLKIMSFDIECYSKSGNFPDPMKTEDCVFQIGMTTRKFGSDEPMERKCLCFKNTAGPDAESFDTEKKLLQAFDKYLIKTDPDIITGWNIFGFDLEFLQVRAVKNGLAPTWGRFKDSPIELVTKNLSSSALGNNMLKMVPMRGRYVFDLFQDVKREHKLESYSLNNVSKHFLKDQKNDMPVKEIFSRFAEGDPARLGEVAEYCLKDTELPHKLLDKLCQIQNLVEMAKACWVPLAFLSERGQQIKVFSQMAYKARELNFIIPTFERGPALDDDKYQGATVLDAQTGAYYSPITALDFASLYPSIMCAHNLCYSTLVMDPKFDNLPGVTYEQFGPHRFAQNVPSLLPVILTDLKAYRKKAKKLMAQAEGTPMEAIYNGQQLAYKISMNSIYGFTGASKGMLPLVAIASTVTMRGRQMIEETKTYVEENFPGAKVRYGDTDSVMVEFDVQGRKGQEAIDYSWQLGEQAAEQCTKLFKAPNDLELEKVYCPYFLYSKKRYAAKMYEKNKLGEIAFKKIDVKGLQVVRRDSCPYVRETLKQLLNMVLESDDPKPAVNFAKQSAKDLKAGLVPIEKLLLSKQLASDYKVKMPHVEVRDKIRARAPGSEPQQGDRVQFVIVEGRGRMFEKAEDPEWVKTNGLKIDYEYYFGHQLKKPVCDLLEPLVGGDPEKVIFAPKVKTMTDFFSLRPAPKVE
>YP_009174598.1_Yellowstone_lake_phycodnavirus_2
MQSQAVAWEGDDVDDRYIVRIYGRCEDGRSICVSTPFEPYFFIKIRPSHKFAVLKNALSRHFYDLTEIQEILAKDLWGFRNGLRERFVKLTFKTIKSMRICAAMIDRMKERDDRWEDLKAFGQLKIYESNMDPVLRFMHVSGVRSTGWFEVAGGTPDYSTSCNVNLWVEDYKNITPVDRDDVAPLRVMSFDIECYSSTGEFPNPNTTRDVVFQIGMTTRTFGSDEPMVRKCLCLKQTDAADCESFETERALLERFEKYLTEVDPDIMTGWNIFGFDLEYLQVRSVLCGLAPTWGRFKDSPIELVTKNLSSSALGNNLLKLVPMRGRYVFDFFQDVKREHKLESYSLNNVSKHFLKDQKNDMPVKEIFSRFAEGDPKRLGEVAEYCIQDTVLPHKLLDKLCQLQNQIEMAKACWVPLSFLSERGQQIKVFSQMAYKARQLGFIIPVFKKPLVSGPDDGYQGATVLDAQTGAYYGPITALDFASLYPSIMCAHNLCYSSMVMDPQFDNLEGVEYEQFGQFRFAQNVPSLLPVILTDLKAFRKKAKKLMAAAEGTPMEAVYNGQQLAYKISMNSIYGFTGASKGMLPLVAIASTVTMRGRQMIEETKNYVEANFPGAHVRYGDTDSVMVEFDVQGRKGQEAIDYSWQQGEQAAEQCTKLFKAPNDLELEKVYCPYFLYSKKRYAAKMYEKGRDGAVVFKKIDVKGLQVVRRDSCPYVRETLKKLLEMILESDDPRPPVEFAKQAAKALTNGEVPTDKLLMSKQLAANYKVRMPHVEVRDKIRKRAPGSEPQQGDRVAFVIVEGPKNAKMFEKAEDPEWVLEKKIKIDYQYYFTNQLKKPVCDLLEPLLGRDTEKLIFQPKVRTITQFFTPK
>ABU23718.1_Phaeocystis_pouchetii_virus
MTTKTVIKTKSYKLYDFNVYDGFSKAENLGKNGYDKFKDNKKFIIQMFGINTAGQTASIIVEDFNPFYYIKVGDDWTESDRCEFVSHIKGKLGVYYEDSIVASKLVKRHKLYGFDDNKLHTFIKISFTNTGAYNRAKKMFYIDSNVDGVFKRELLPDGYLYEETKCYLYEANIPPLLKLFHIQEISPSGWVQIQTDKITKMRQKSTHCAYEYITSYKHLKKADKDDIVKYSICSFDIEASSSHGDFPVPIKDYKKLATNILEYYNEMEDKTKFDVTCFKKHINAGYGYERCPDIATVYPKLKNISNEQLDNIFSNFMLYIPAKDQSRKDYIKENEESDSESDNDDEEDKKENDGADEAAAFHKRHKKVKKYNKTANILQIIQDDKCEHDTKLFELNKALTKFYPELEGDMVTFIGMTFLNYSDKKPHTRYIIVKGGCEVPEKYKSWVLENNVKIIEKTTEKGVLLEFTKIMTLENPHIVTGYNINGFDFDFMFKRSKEIGCTEDFLKLSKNIDEVCMTKDWKTGEMEIAKNKIVLASGEYNLSFVNMPGRIIVDMCVVFRREYTLSSNKLDYVSSYFISDSVKKIDVDKENNQTRIYSKNLTGLTVGCYVKFDEVSHSTNNYKKGQKFEILDINLDTASFLIDSAEELDLKKYKINWGLAKDDVSVQEIFELANKSDIDRFTVGKYCLGDCDNVIWLLIKVDIITDKVEMSNLCDVPLNFLLQRGQGIKLQSYVSKKCGEKNTLMPIVEKNLNDGGYEGAHVFNPKTGLYLEDPVACVDYSSLYPSSMISENLSHDSKVWTKEYDLSNNLIHSTGEKDADENFIYDNLPNYTYVDVKYDTYEYLRKTPKAAEKKTVVGYKICRFAQFPKGKAIMPAILEDLLSARKATKKLMGKEEDPFKQNIYDKRQLSIKVTANSLYGQCGARTSAFYEKDVAASCTAIGRKLLFYGKDVIEGCYNNVEITLSDGVKVVTKAECVYGDTDSVFFKFNLKTPEGKRIINKQALIYTIELAKQAGELATKFLKKPTRFRVRENILAFQSIIQEKI
>AIS68742.1_Prymnesium_kappa_virus
VLLEFTKVIQTENPHIITGYNITGFDFEFMFKRSQELNCSNEFLKLSRNIGEICINKDWRTGKEDIETSKIVLASGEYNLKFVKMPGRIIIDMYTVFRKEYILSGYKLDYTSSYFISDTINNIEINYQNNTTKIFSKNLTGLTVGCYVKFEEISYSVNNYKKGK
>ALH45661.1_Chrysochromulina_parva_virus_BQ1
EGATVLDATPGAHFEPIAGLDFASLYPSVMIAHNFDYSTIVESEEFDNLENITYETIKWDEGEVKFAQNYKGIMPKILERLWKERKAIRKQMKDLSPEDSMYAVLNGVQLAIKVSMNSIYGFTGAKYGRLPNKLIAASVTACGRQMIAHSKKCAEEWYNCEVVYGDTDSIYVKFKSDFKGQEHMDYVFRVAPECANRISATFKNPIELEFEKVMYPFILYTKKRYA
>AHA82625.1_Bathycoccus_virus
VLDAQKGAYYTPITALDFEGLYPSIMMAHNLCYSSMVMDSKYENIPGITYETFGFYKFAQDVPSLLPSILLELKQFRKQAKKDMAQSSGALKEMYNGKQLAYKVSMNSVYGFTGASKGMLPCVQIASTVTLKGRSMIDETKAYVEKNFPGAKVRYGDTDSVMVEFDVGNRTGKEAIEYSWEIGERAAEECTKLFKAPNNLELE
>AAA88827.1_Paramecium_bursaria_Chlorella_virus_NY2A
MTELTFFPTDWRSEDVEPDKGEPYFRINIFGKTMDGKTVCVRAKFTPFFLLETPESWSAARTNLFITETAMKYDAIRPSCLPTKRKNMWGYDGGKMRPMVQFVFKTLSQMRKAKYRLKNEYQIYESSVDPIIRIFHLRNINPADWMHVSKAFPVETRISNSDIEVETSFQHLGPSDLKEVPPLIIASWDIETYSKDRKFPLAENPADYCIQIATTFQKYGEPEPYRRVVVCYKQTASVEGVEIISCAEEADVMNTWMTILQDEITDVSIGYNLWQYDLRYIHGRSMMCVDDITGEDNVRLKNLGRLLVGGGEVIERDLSSNAFGQNKFFLLDMPGVMQIDLLQWFRKNRNLESYSLNNVSKLYLGDQKNDLPAMQIFEKFEGGADDRAIIAAYARKDTDLPLKLLKKMAILEDITEMANAVKVPVDYINFRGQQVRAFSCLVGKARQMNYAIPDDKMWTVDGKYEGATVLDAKKGAYFTSIAALDFASLYPSIIRAHNMSPETLVMDKRFENLPGIEYYEIETGLGTFKYPQKNDETGEGQGVVPALLDDLAKFRKQAKKHMAEAKKNDDEFREALYDAQQRSYKIVMNSVYGFLGASRGFIPCVPIAASVTATGRKMIEHTAKRVTELLPGSEVIYGDTDSVMIRMKLPDDKIHDMDEQFKMAKWLAGEITKDFKAPNDLEFEKIYYPYILYSKKRYAAIKFEDPDEKGKVDVKGLALVRRDFSPITREILKESLDTILFKKDTPTAVTETVECIRKVLDNEYPMEKFTMSKTLKTGYKNECQPHLHVSNKIFERTGFPVPSGARVPFVYIEDKKNLDTKQSFRAEDPTFAQENDLIVDRLFYIEHQLMKPICSLFEPLLDDPETEIFGHPLIKGKIDELKSTFKADLRDAKRTKKNIANNQREITSFFKKK
>AB505427.1_Heterocapsa_circularisquama
MTRQKINHSICNNLKNMPMIDVENFKKKKLFIIEISQKTCEETMNYILSITCLDNNGNKYFYDVTGIIPCFDIEYNEIVANEIKKYEKILNSNAILNTRNGNIVFEGVHLKPFNYYSNELITHIRLNFKNINNYRTVNNILNKNNIIKEYIRNNETNTNYYNKAIQYNNLINVEKIPEKTLLMTWDIETYSYDKTRIPDGLVESDDCFLICGTFHNYNSDKILSSFAISTINTETNVIGNRSIYTHTIHKLIFNNINNNDINNKIYNNITQFLGIINYPNLTLKICKNEKESIKCFMKMIKEIKPDIITGFNDHTYDWVYIKNKIENYYTDLTRDFYECFNDSKYYTLTNDIKPFISSSVKISADIGLMDINYPKCNYAIFIDTRVEFRKIYPKDIESNLNYYLRKMNLNSKEDLPYKKLFQIYENKDEDGMLLATLYCLTDAYRCQELLVKKQIINEHYNMAYMTGITLKNSICRANGFKVFNYLLKDGIKENYSFIYNKFEKDENSTEYTGGYVADPTYGLNIDCPVIGLDFASLYPNIQRTLNLGPDTLIRDFDIPKYLNSNIPIRKICDKYVVDHNEKENLKSIMVKILTNLFDQRVIIKKKMLMYKFDKEKYSNVDQYKLHLTLCLFKSYKLNNKKINNNIFDYLGINVLNDVINDLDQKQKAVKVLMNSFYGLLGSPTSPLYCKFIAETITKTGRTMLIQVRNYVQNKNYDVHYSDTDSVYVSCNKHIFNDIESKFINNEITEKELFYKKIQITKDEIKVLLNDINKYLKDTYVYSYIKMAYEEVLYPVFFISKKMYFGVEHMETINYDDIDNFLFMRGYSPVRRNTTQLTKNIIVDTVIKQLFSLNTFSIYHKTKKIDIFEIIKNIVFQIVNNFKNKTYPIEYFIKNDRYSPGKKNIRINTFVDKLRQRFDSLSNDELKRKYTPPEPYERFKYVYIDKSNKILYNGSIEKIDGLGNVMEYPCYLDDFNSNLHYKKYFESDLANELGCLIHPKDGKKYIIKLFELFIDNIDNKYELNNIKNIDYDTLIHKKNDIRTIKLKQFRSDAKIKSIEFINIKKDLLVNYPLLFKYDIISNPYTFINNINNDISKINFDFINQRKSDLYKKCYKNEYYKPNLNELTNALNIQYNILYEELDDNIRLYCDLISNELNIKIEEHCNNKETIVDYDIDKSFQNIVSFIDVNKHSFDNLEDITDKYYNIVYKIKKQESYSEFIKKLKKH
>YP_009465906.1_Dishui_lake_phycodnavirus_1
MVTFQVIAWDDRDEDDKHLISIYGKTEDGKSVCVTTPYTPYFFVKFPSDWSTSDAHVFIQNLELKCKGALVGHEFVDRKDMWGFQNGELSKFVRLDFPTLKARRLVDWKIRDQFPKVEAFEANLDPVLRFMHETNIQATGWVRAERGTNPSFVAHVDVDLWVDDWRNLESVERDDVAPFVIASVDIEAYSQTHKFPNAQIREDACFQIGVTLCHIGTDTPYDEAIFCYGQTDPVDGVRTESFTTEAGMLAAFRDYIHEKNVDVVTGWNIFGFDLDYLYTRALMTNCQKFFNLGRRRGFSSKVVEKKLSSSALGDNVLKLLPMPGRFVYDMFQEVKKNYKLDSYSLNNVSLVYLNDSKIDMPAREMFARFERQNPKEMSEVAEYCVKDTVLPHRICKRLCLDVNLLEMAKACWVPLSYLCERGQQIKVFSQVCKKARELGFLVKTIRSKDDPGSYVGATVLDAQKGAYYKNPITALDFASLYPSIMMAHNICYSTLVMDPQYDNIPGVEYDEFHVAGVTLRYAQKVPSILPSILSDLKQFRKAAKKQMANAEGFMKQVFDGKQLAMKISMNSVYGATGTSVGILPCVFKGCMALAATVTTKGRSMIEETKNYVEANFPGAVVRYGDTDSVMVEFDCQGRTGMDAIEYSWKLGELASSGATKLFRAPNDLELEKIYHPFLLYSKKRYAAKMYEMGKSGNVEFKKVDIKGLSLVRRDTTKHCRSVCRELLDVILNSSDPQPAIDLARARAISLLTGEVPNSELILSQTLSESYKVKGEPVSVTDELASLRINQAHVAVMRKMRERRPGSEPQTGDRVPYLIVRTDDPKAKAFEKSEDPAYVEQNKLPVDYFHYFENKFSTPVSDLLEPLVEGDAKREIFGEIRGQHRPKTTRERKKKESDPTEREKNAISTLFKNYAASMNK
>AUF82649.1_Tetraselmis_virus_1
MKFQIVDWEVSDVPETEIPECFVTDTHSRFQDDEDDAPRYLYTVIVYGRTKEGKSVCLKLTQFQPYFYLKVDGIKDYTPHLSNISRHIISNCFHLKREIQHIVIGKKCDFYGFSANEKKECVIVTFDSWRAMRSVASKLRSSAFKYQNKLITLYETRVEPLMRLLHSREIKSTGWVEIEDSKIEFENWGATDICGTTSYKNVDPLEVDDIAPMLMASFDIECTVESDIFGDFPVAIKSYRRIANNIKDTLEIAMKYDLDPYKAKELIQIVIFYTLGMKDVEGRFADTVNWMNRNNASCLTQRVLGSVRTKETLSTTALYNYLYIIVDDLFSYATGDIKYEDKSQPSGPVEQIDSLLSKTLPPLKGDPVIQIGVTCNTIGNTECSSKWISVLNSCDHIPGVEVESYETEEEVIMAFARYIRKSSPDLITGYNIFGFDMKYLHERTLELGISDKFLRTISRLNTHPAKFVEKRLSSSALGDNVFWMLDIPGIVSLDLMKVVMRDHKLESYKLDNVAQHFTGEKKRDVPPKDIFRLQNGTSKDRSVVADYCVQDCALCNVLLEKLKVVVNAIAMASMSHVPISYIFLRGQGVKILSLVSYYCRKRDMIIKDLPKKLEEPDEDAPLWKRNRYRQEAEAQEFMEKPDDIEVQGAIVLEPDVGFYVDDPVAVCDYASLYPSSILSHGISPDAWVKDDSMRKHPDYTYKDVSYEIYEGKGDDKKVVGMETLTFAIKKNVDVYDPNTLSIIPAIERILLMGRKSIRKKAKHKKVVTKDGTEYVGDYSELDGDRIKINGVVLKNDDVVSVNNFYNQFMQDVLDGQQLSYKLLANSVYGQLGARTSDIRDMKLAACVTSVGRSLIISAKDFIHKNGGTVVYGDTDSVFCTFPVYDPVTGERLKGKDALPYVIEKTQYIGKEFTKTILPPPHDLEYEKTFWPLLLLAKKKYVGNMYEEDPEKFKLKYMGVVLKRRDNAPIVRRVISTLLDVLLNEIDVTKALDNMLKVIDDVVNANVPIEELVITKTLRAEYKDRSRIAHAVLAQRIGERDPGNAPQINDRIPMVHIRVPAKKGEKILQGDKVEDPEYVQSAGLEPDMEYYLENQIMNPTIQMLAALLEKIPGYNKPIGYYERKTDEYTLQYKNDTSRNLTEETIRKKVREAIDKIRQEEVRKLVFEPKLAKIRNKYKGQLDLTTMGFFFKM
>YP_009325633.1_Only_Syngen_Nebraska_virus_5
MSMEIFPTDWRCEDVTPDKGEAFFRINIFGKTAEGKTVCVQTKFTPYFLLEVPDSWSIARTNLFITETAMKYDAVRPMCLPTRRKNMWGFDGGKLRNLVQFVFKTQAQMRKAKYRLKDQYQLYESSVDPIIRVFHLRNINPADWINISKSYPAQTRISNSDIEVETSFQHLGPSDNKSVPPLIIASWDIETYSKDRKFPLADNRTDYCIQIATTFQKYGEPEPYRRTVVCYKQTAPVEGVEIISCLEEADVMNTWMKILQEEKTDVSIGYNTWQYDLRYVHGRSQMCVDDMTGEDKVKLGNLGRLLSGGGDVVERDLSSNAFGQNKFFLLDMPGVMQIDLLQWFRKNRNLESYSLNNVSKLYLGDQKNDLPAMQIFEKFEGNADDRAVIAAYAAKDTDLPLKLLKKMAILEDLTEMANAVKVPVDYINFRGQQIRAFSCLVGKARQMNYAIPDDKAWATEGKYEGATVLDAKKGAYFTPIAALDFASLYPSIIRAHNMSPETLVMDKRFENIPGVEYYEIETGLGTFKYAQKNDETGDGQGVVPALLDDLAKFRKLAKKNMAEAKRNGDEFKEALYDAQQRSFKVVMNSVYGFLGASKGFIPCVPIAASVTATGRKMIEHTAKRAVELLPGSEVVYGDTDSVMVKMKLPDDKVHDMDEQFKMAKWLAGEITKDFRAPNDLEVSLKNSERGLYNFVIYNPDFTFLNIPGRPVPCCSSRKSTTRTSCIARKGMLRLSLRSQMKKVRLTSKVLRLMEKFMMSKTLKTGYKNECQPHLHVANKIYERTGFPVPSGARVPFVYIEDKYNPDIKQSYKAEDPTFAKDNDLIVDRLFYIEHQLLKPICSLFEPLLDDPEKEIFGHSLIKEKIDDLKNTFKADLKVAKRVKKNKANNQKEITSFFKKK
