# Supplementary material for: Viruses of Eukaryotic Algae: Diversity, Methods for Detection, and Future Directions
Source: Viruses. 2018 Sep 11;10(9):487. doi: 10.3390/v10090487 (PMC6165237; doi:10.3390/v10090487)
Supplement: Supplementary file 1 [file viruses-10-00487-s001.zip › 5-viruses-347578-supplymentary material/rdrp.fasta]

>Het_cap 
fvkdephtadkarremwrliwnvslvdsicqayfnrelnlqqnrdyqgghpvphtcgmgh
hdegikrlgeaieaafpdgivcssdasgwdmsvsrdglifdglvrairtqdpsatayhni
gtsvcilldkfvqsahmictgtslwsvdvygitasglpdtttqnsfvrgmgaklagcfka
ltagddllcdnrlrlpvltehgtitkgdvttanwrkgqpvgftshslvrgpdgqw
>Varroa_destructor_virus 
phtiftdclkdtclpvekcripgktrifsispvqftipfrqyyldfmasyraarlnaehg
igidvnslewtnlatslskygthivtgdyknfgpgldsdvaasafeiiidwvlnyteedd
kdemkrvmwtmaqeilapshlcrdlvyrvpcgipsgspitdilntisncllirlawqgit
dlplsefsrhvvlvcygddlimnvsdemidkfnavtigdffsrykmeftdqdksgntvrw
rtlqtatflkhgflkhptrpvflanldkvsiegttnwt
>Triatoma_virus 
leekvkevidlakqgvryshvfvdalkderkprekahktrafsgcpleylavckmyfqgi
vsvltkcknethisvgtnvyskdwdfmarylksksdgfvagdfegfdssqlvpilreign
vfngiarqfpdwkpeddevrlvllqslwhsihinggdvvmwghalpsghyltapynslya
tmlfsmafvilsrrngtrmgpsmlaskffkefgfvaygddhicavpkryqsffnqmtlek
vflelgigyttedkreidvpirsldeiaylkrsfvldeerqqwiapltldtvletpswi
>Bov_Diar 
hlveqlvrdlkagrkikyyetaipknekrdvsddwqagdlvvekrprviqypeaktrlai
tkvmynwvkqqpvvipgyegktplfnifdkvrkewdsfnepvavsfdtkawdtqvtskdl
qligeiqkyyykkewhkfidtitdhmtevpvitadgevyirngqrgsgqpdtsagnsmln
vltmmyafcestgvpyksfnrvarihvcgddgflitekglglkfankgmqilheagkpqk
itegekmkvayrfediefcshtpvpvrwsdntsshmagrdtavilskma
>Behai 
lkdeprtfeksqagktrifamssypmtlvnrmylmpfyalmceyreifgtrvginmhsne
adkmyndlvsfsknimegdyggydtsmpvdigliansivfnvlkqlgynefalkivkgil
cdnlyptmamegniiqvpgfqpsgkyataednslrglilmyyafaemctplgkgsihnkt
idynindffklikpetygddmlasvkdsislfynnityssfvsdvygmefttadkhghts
kfvdctkisflkrsfvynpllgrivavldrdsfvkslsyi
>Bar_Yell 
igqmnkglidkhvivgenddvydfmrehptftwlkdfmneyapsvlsysayykdlckynr
akhvltynpeelhyatkglikmledagltqgsvrtpqqvisdiqwntsagpsyqgkkrdl
cahlsddevlhlaevcrqqflegkstgvwngslkaelrtiekveaektrvftaspitslf
amkfyvddfnkkfyatnlkaphtvginkfgrgwerlhdklnrpgwlhgsgdgsrfdssid
pfffdvvktirkhflpsehhkaidliydeilntticlangmvikknvgnnsgqpstvvdn
tlvlmtaflyayihktgdrelallnerfifvcngddnkfaispqfdeefghdfspelvel
gltyefdditsdicenpymsltmvktpfgvgfslpveriiaimqwskkggvlhsylagis
aiyesfntpklfksiyayllwlteeheaeila
>Indian_Citrus_Rigspot_Virus 
tylskplaalanaaqrqdpdfdsnkiqlflksqwvkkveklgclkikpgqtiasfmqqtv
mlygtmarymrririslcpshimincetnptqisswvrenwdfsgqshendfeafdqsqd
anmlqfelikakfhsipeeiiagykhlkchahiflgtiaimrlsgegptfdantecsiay
nhtryfvpkgcaqlyagdds
>Auran 
lkdepraykkivdrktrvfcmspyestlvnrmylmpfytlmvehgdifrtaiginmhsqd
vgdlvtrmtdfsdqfmegdyggydtsmpydiglaantvvyqvcqdlgydshalqmvrgil
sdnlyptvvmrgdvfaapalqpsgkyataednslrglilmvyaisectdigdqctgrart
tqfqpedfftqvlpviygddmlagvkpvaqqfynnntyqtfckevygleftnaqktaema
nflewddtsflkrsfvfredlqvwvaqlelasimksicyy
>Sacbr 
krkselrrqgvqpitpfidtlkderklpekvrkyggtrvfcnppidyivsmrqyymhfva
afmeqrfklmhavginvqstewtllaskllakgnnictidysnfgpgfnaqiakaamelm
vrwtmehvegvneieaytllheclnsvhlvsntlyqqkcgspsgapitvvintlvnilyi
fvawetlvgskergqtwesfkqnvelfcygddlimsvtdkykdifnaltisqflaqygiv
atdankgeeveayttllnstflkhgfrphevyphlwqsalawssindttqwi
>C_teniII 
aifkacvkdeptplskdkvrvfqaaswafqllvrkyflplarlmslfplqsecavginah
gpewdeyakfmkqhgddrilagdyskfdlrmpaqmlmatykvfcnvcekcgtyseddlti
mrgiateisysvvayngdliihngshpsgnnmtvygncgdnclnfrcgfaynglkngytl
ktlpkfksvcalgtygddakgsvkkgfdwfnhitfadymakndivftmpdkestptkymk
dtdadflkrknvfneetglihgaldedsifkslhtv
>Phytophthora_infestans_RNA_virus 
dhrwyttgraklvkmgkpdkarlvlysgfsysllgfvysqvwtgfmnrqcrgwsavgmsw
mnggaakvasffedcfgiavsgfeymtldvaewdssvcrellhackrfhmrvlertlspe
narykeyfgriydemieakvvlpgghsfrlhhgmksgwimtandntlmhefvvrtlqkig
qipdmkrqlygddnlsrkpigmskqllvdgygmfgfrlshihvsrrlsevdflskfiifk
dgfyfpwreqtetharl
>Chae_ten 
eylagrraypvfkactkdeptkltkskvrvfqaapakvqynmrkyylsiakflsdhplls
ecavginsqgpqwheldthiskfgrrgrtvagdfkaydqhmsarmvmlafkimikiaeks
gnyssddikimkglmtdvafpvmmvngdlvqlfgsnpsgqnltvyinsivnalyhrcaff
eiypdfeglfhevvalttygddvkfsvskmfdkynhtniqkifakrgieytmaekdaqsv
pyldhvdadflkrqsewraeyswkgskgmwiaklsedsifkslhc
>Ast_gla 
lweevkrledilasgkrintvfkgslkdeptkmtkdkvrvfaacnfatillvrkyylsla
alvqrnqklfecavgvvqqspewtdifkhigkygwergiagdyakfdarmsarfmlaafk
iliqvaeksgnysdrdlvimrglateityptydyfgtlvqffgsnpsghpltviinslvn
slymryayytiakeeswwrtpafrevvslmtygddnimsvkkgypginhtriaevfasmg
ikytmadkdaesvpyidlstasflkhfavwddelklyrcpceegsiakmlha
>Acute_Bee 
vrtpvmwvdtlkderrpiekvdqlktrvfsngpmdfsitfrmyylgfiahlmenritnev
sigtnvysqdwnktvrklktmgpkviagdfstfdgslnvcimekfadlanefyddgsena
lirhvllmdvynsthicgdsvymmthsqpsgnpattplncfinsmglrmvfelcskkysa
lngtkcyvmkdfskhvsivsygddnvinfsdevsewfnmetiteafeklgftytdelkgk
ngevpkwrtiedvqylkrkfrydskrkvweaplcmdtilempnwc
>Mar_SF1 
mnkervhpvycghlkdepvtfekaisgktrvftasslahtlvvrmyllpiivhlqnnrft
yelgpgtivqslewqkiheyitefgqdrivagdyskfdkrmpanvilaafeiienicara
gydegdlnvvrgiaydtayplvdfhgdliefygsnpsghpltvivnglanslymrycyiv
lrpigaasrkfrenvklmtygddnimgvaetcpwfnhtaiqttlqnvdigytmadkdads
vpyihisqanflkrtwrwdedigalvapldrsslnkml
>Mar_JPA 
ikacvkdzatkigkekvrvfeaadwafqlivrkyflpiarmlslfpltsecavgvnaqgp
ewdqlarhmkkfgadrifagdyskydlrmpaqlilaafkclidiaktcgqysvddikimq
gvateiayscvsyngdliihcgsnpsgqnltvyincivnslllrcayyhmypaaegnpep
frhncavmtygddvkgsvrqecdwynhityaqflaerdmvftmpdkestptpymndldad
flkrhnlynpetglihgvldqnsifkslhsv
>Foxtail 
fnpelwwacadevqktylskpihalkngilrqspdfdwnklqiflksqwvkkidkigkid
vnagqtiaafyqptvmlfgtmarymrrirdtyqpgeilinceknqkhiskwvesnwnhrl
paytndftaydqsqdgamlqfevlkalhhdiphevveayvalklnskmflgtlaimrltg
egptfdantecniaytharfeipkdvaqmyagddcalncrpverqsflplvekftlkskp
kvfeqkvgswpefcgnlitprgylkdpmklqhclqlaqrkkpsepgslkdvaeny
>Bat_coro 
FVVEVVDKYFDCYDGGCINANQVIVNNLDKSAGFPFNKWGKARLYYDSMSYEDQDALFAY
TKRNVIPTITQMNLKYAISAKNRARTVAGVSICSTMTNRQFHQKLLKSIAATRGATVVIG
TSKFYGGWHNMLKTVYSDVETPNLMGWDYPKCDRAMPNMLRIMASLVLARKHSTCCNLSH
RFYRLANECAQVLSEMVMCGGSLYVKPGGTSSGDATTAYANSVFNICQAVTANVNALLST
DGNKIADKYVRNLQHRLYECLYRNRDVDHEFV
>Antheraea_pernyi_iflavirus 
fvdclkdtcidikkcsipgktrifsispvqytiafkqyfgdfiasyqearlsaehgigin
vdslewsqvanyittygdniiagdyknfgpslmlkcvekafdiimnwyerydndeerqli
rrvllseilhaqhlclnvvygvpcgipsgspittplnslvnslylrcgwksitnqnfstm
henvriltygddvcinvsdmykdiyntetlslffkeynivftdidksdviikyrnlnnvs
flkrsfilhpnskfiflapielqsirkcvnwi
>Rhi_set 
larkarlawlddkrsydifktctkdeptkitkdkvrcfqaspvslqfnirkyfltlchfl
ssaslvsecavginsqgrgwhelnqhmikygknrivagdfkaydqhmsarmtlmaakvfe
yiaglagyteeelkimrgastevsypvmslngeliqlygsnpsgqnltvytnsivnslyh
rcafrkiypnfsgryrdavalmtygddvkmsvspkfpdynhtriqsefnkqgieytmaek
eaasvpfiqhedadflkrksrwepsysytegdgtinkgmwlamldeesifkslha
>Turk_Ast 
wwcflktevlklakieqddirmilctdpvftrigaafeqhqnslmkletenhhaqvgwsp
ffggihrratrlygehryyveldwtrfdgtippelfrriklmrfflldpkyktpenrdry
nwyvenlidkvvllptgevckiyggnpsgqfsttvdnnfvnvwltvfelaylfykehnrl
pticeikkhtdwicygddrllavdkrfinsydtaaviamykdvfgmwvkpdnikvfpsle
gvsfcgmvwtkrkgqyvgkpnvdkilstls
>Cri_Par 
lrrdveelidncakgiikdvvfvdtlkderrpiekvdagktrvfsagpqhfvvafrkyfl
pfaaylmnnridneiavgtnvystdweriakrlkkhgnkviagdfgnfdgslvaqffgqs
cgksfypwfktfndvntedgkrnlmiciglwthivhsvhsygdnvymwthsqpsgnpftv
iinclynsmimrivwillarklapemqsmkkfrenvsmisygddnclnisdrvvewfnqi
tiseqmkeikheytdegktgdmvkfpslseihflkkrfvfshqlqrtvaplqkdviyeml
nwt
>Het_aka 
demiaclerglpvpclfvatkkdealrigkvprtfyaasmnvimavrkyfcpvlqalkan
pihaeiaigtnafgkdwadiyshlashstetviagdyssfdmshnadavrcamqvlldli
desslysdvdklaartlveslgqsflafdgtwmqvigwvmsgvpltaelsstlnqiymrv
vwkvvtqrpisdfrshvalivygddnnaavrdeprynfqsvavtmgkfrmtytntdknde
mhiyqrledaeflkrlwvpgplkvyaplswdsinkrivwt
>Black_queen 
lrekvqecieaarqgkildhyfidtlkderkpkhkahksrmfsngpidylvwskmyfnpi
vavlselknvdhisvgsnvystdwdviarylkskshhmvagdfegfdaseqsdilyaage
vlqelskkifnstedemlqqraiihslvnslhinengivlqwckslpsghyltaiinsvf
vnlvmclvfmeanqkysfttassffrecgivaygddhvvsvpekylsvfnqqtlpvlmsk
fgmfytietkddteidflsrrledvsylkrnfvydesrqryiaplsldvvlempmwt
>Tom_ring 
eqartevplligmdvpkderlkpskvlekpktrtfvvlpmhynlllrkyvgilcssmqvn
rhrlacavgtnpysrdwtdiyqrlaeknsvalncdysrfdgllnyqayvhivnfinrlyn
dehstvrgnllmamygrwsvcgqrvyevragmpsgcaltviinslfnelligyvyrvtvp
rslvnnfkqevclivygddnlisikpdtmkyfngeqikstlakyrititdgsdknspvlr
akplkqldflkrgfrvesdgrvlapldlqaiysslyyi
>Turkey_Coronavirus 
aaslvlarkhtncctwseriyrlynecaqvlsetvlatggiyvkpggtssgdattayans
vfniiqatsanvarllsvitrdivyddikslqyelyqqvyrrvnfdpafvekfysylckn
fslmilsddgvvcynntlakqglvadisgfreilyyqnnvymadskcwvepdlekgphef
csqhtmlvevdgelkylpypdpsri
>Wenzhou 
vtqcalkdevrsisknklaktrvfcvgdfsmlivsrmylgplftlmqqssesfgcaigin
theqadklarfltgfsdrfmagdyseydtrmppiitlsantvlfmlarkygyddkqliiv
rgilsdslfplylmdgllmssagstpsgeygtaernslkglillmlgynilrptdiplet
fednvlpvtygddlvagikshicdwfnnvaygaytislgmnytdpkkrevmvpycsiedv
tflkrsfvynpltdkwnmplewdsigksmsy
>Marine_JPB 
ahlkdepvsfkkakvgktrvftgatmdwylivrkyllsfarllqnerfafeaapgtiaqs
lewhelydyvvkngedrviagdykafdkrmspkeilaafdiiiyfcqlsgnyseediqii
rciaedtafalvdyngdlvqlygsnpsgnpltvilnsivnslrmryvyfmlnpehtvttf
kdnvnlmtygddnimsvsrecdwfnhtsisetfatlnivytmadkesasvpfinikdasf
lkrtwrmddqlgcyvapleeesiekslm
